# Supplementary material for: High-Accuracy Indoor Positioning and Smart Home Technologies for Assessing and Monitoring Frailty in Older Adults
Source: Sensors (Basel). 2025 Dec 24;26(1):113. doi: 10.3390/s26010113 (PMC12787328; doi:10.3390/s26010113)
Supplement: Supplementary file 1 [file sensors-26-00113-s001.zip]

Archive with 1 entries (1 files):
- sensors-4001921-supplementary.pdf
